# Supplementary material for: Biophysical trade-offs in antibody evolution are resolved by conformation-mediated epistasis
Source: bioRxiv. 2026 Mar 16:2026.03.12.711465. Preprint. [Version 2] doi: 10.64898/2026.03.12.711465 (PMC13015495; doi:10.64898/2026.03.12.711465)
Supplement: Supplement 1 — Supplemental File 1. Plasmid map for integrating germline antibody into attb landing pad Supplemental File 2. Plasmid map for integrating Omi32 antibody into attb landing pad Supplemental File 3. Primers for combinatorial library generation Supplemental File 4. Primers for Illumina sequencing library preparation Supplemental File 5. Schematic of fluorescence-activated cell sorting for BioPhy-Seq measurements Supplemental File 6. Plasmid map for recombinant expression of germline antibody (light chain) Supplemental File 7. Plasmid map for recombinant expression of germline antibody (heavy chain) Supplemental File 8. Plasmid map for recombinant expression of Omi32 antibody (light chain) Supplemental File 9. Plasmid map for recombinant expression of Omi32 antibody (heavy chain) Supplemental File 10. Plasmid map for recombinant expression of BA1 spike trimer Supplemental File 11. Plasmid map for recombinant expression of BA4 spike trimer Supplemental File 12. Supplemental Tables 1–4 (cryo-electron microscopy imaging conditions and refinement statistics) Supplemental File 13. Video of antibody preconfiguration and antigen binding [file media-1.zip › SI files/Supplemental_File_3.xlsx]

## Sheet: Sheet1
Name	Sequence
omi32_lib-1_f1_f_a	atcgacCGTCTCcAGGAgcccactcccagg	25nm	STD
omi32_lib-1_f1_f_b	atcgacCGTCTCcAGGAgcccactccGAAgtgcagctgg	25nm	STD
omi32_lib-1_f1_r_a	atcgacCGTCTCcATGCcatagctactgaaggtgaatcc	25nm	STD
omi32_lib-1_f1_r_b	atcgacCGTCTCcATGCcataATTactgaaggtgaatccagacgctgc	25nm	STD
omi32_lib-1_f2_f_a	atcgacCGTCTCgGCATgcactgggtcc	25nm	STD
omi32_lib-1_f2_r_a	atcgacCGTCTCgAGTCtgcatagtatttattacttccatcatacc	25nm	STD
omi32_lib-1_f2_r_b	atcgacCGTCTCgAGTCtgcatagtatttattacttccatcataccaGTAaactgccacc	25nm	STD
omi32_lib-1_f2_r_c	atcgacCGTCTCgAGTCtgcatagtatttattGCCtccatcataccatataactgccac	25nm	STD
omi32_lib-1_f2_r_d	atcgacCGTCTCgAGTCtgcataAAAtttattacttccatcataccatataactgcc	25nm	STD
omi32_lib-1_f2_r_e	atcgacCGTCTCgAGTCtgcatagtatttattGCCtccatcataccaGTAaactgccacccac	25nm	STD
omi32_lib-1_f2_r_f	atcgacCGTCTCgAGTCtgcataAAAtttattacttccatcataccaGTAaactgccacccactc	25nm	STD
omi32_lib-1_f2_r_g	atcgacCGTCTCgAGTCtgcataAAAtttattGCCtccatcataccatataactgccacccac	25nm	STD
omi32_lib-1_f2_r_h	atcgacCGTCTCgAGTCtgcataAAAtttattGCCtccatcataccaGTAaactgccacccactccagc	25nm	STD
omi32_lib-1_f3_f_a	atcgacCGTCTCaGACTccgtgaagggccgattc	25nm	STD
omi32_lib-1_f3_r_a	atcgacCGTCTCcGTGTcctcggctctcagg	25nm	STD
omi32_lib-1_f3_r_b	atcgacCGTCTCcGTGTcctcCACtctcaggctgttcatttgcagatac	25nm	STD
omi32_lib-1_f4_f_a	atcgacCGTCTCgACACggctgtgtattactgtgc	25nm	STD
omi32_lib-1_f4_r_a	atcgacCGTCTCcACAGagcctgtgcagtg	25nm	STD
omi32_lib-1_f5_f_a	atcgacCGTCTCtCTGTgacagaaattgtgttgacg	25nm	STD
omi32_lib-1_f5_f_b	atcgacCGTCTCtCTGTgacaGCCattgtgttgacgcagtctcc	25nm	STD
omi32_lib-1_f5_f_c	atcgacCGTCTCtCTGTgacagaaattAGGttgacgcagtctccag	25nm	STD
omi32_lib-1_f5_f_d	atcgacCGTCTCtCTGTgacagaaattgtgATGacgcagtc	25nm	STD
omi32_lib-1_f5_f_e	atcgacCGTCTCtCTGTgacaGCCattAGGttgacgcagtctccaggcac	25nm	STD
omi32_lib-1_f5_f_f	atcgacCGTCTCtCTGTgacaGCCattgtgATGacgcagtctccagg	25nm	STD
omi32_lib-1_f5_f_g	atcgacCGTCTCtCTGTgacagaaattAGGATGacgcagtctccaggcac	25nm	STD
omi32_lib-1_f5_f_h	atcgacCGTCTCtCTGTgacaGCCattAGGATGacgcagtctccaggcacc	25nm	STD
omi32_lib-1_f5_r_a	atcgacCGTCTCcTGACtggccctgcag	25nm	STD
omi32_lib-1_f6_f_a	atcgacCGTCTCaGTCAgagtgttagtagcagctacttagc	25nm	STD
omi32_lib-1_f6_f_b	atcgacCGTCTCaGTCAgagtATCagtagcagctacttagcctggtaccagc	25nm	STD
omi32_lib-1_f6_f_c	atcgacCGTCTCaGTCAgagtgttagtagcagcTTTttagcctggtacc	25nm	STD
omi32_lib-1_f6_f_d	atcgacCGTCTCaGTCAgagtATCagtagcagcTTTttagcctggtaccagcagaaacc	25nm	STD
omi32_lib-1_f6_r_a	atcgacCGTCTCgCCGAaagtgagccttggtgag	25nm	STD
omi32_lib-1_f6_r_b	atcgacCGTCTCgCCGAaagtgagccttggtgaTGTaccatactgctg	25nm	STD
omi32_lib-1_f7_f_a	atcgacCGTCTCtTCGGcggagggaccaaggtgg	25nm	STD
omi32_lib-1_f7_f_b	atcgacCGTCTCtTCGGcggagggaccaaggtgGACatcaaacgtac	25nm	STD
omi32_lib-1_f7_r_a	atcgacCGTCTCcGCTTtcctggctgtttccgctctgc	25nm	STD
omi32_lib-1_f8_f_a	atcgacCGTCTCaAAGCgtgacagagcaggattc	25nm	STD
omi32_lib-1_f8_r_a	atcgacCGTCTCcCGGTNNNATNNNNNATNNNNNATNNNgaattcttaagttactacaggtcttcttcgg	25nm	STD
