# Supplementary material for: Biophysical trade-offs in antibody evolution are resolved by conformation-mediated epistasis
Source: bioRxiv. 2026 Mar 16:2026.03.12.711465. Preprint. [Version 2] doi: 10.64898/2026.03.12.711465 (PMC13015495; doi:10.64898/2026.03.12.711465)
Supplement: Supplement 1 — Supplemental File 1. Plasmid map for integrating germline antibody into attb landing pad Supplemental File 2. Plasmid map for integrating Omi32 antibody into attb landing pad Supplemental File 3. Primers for combinatorial library generation Supplemental File 4. Primers for Illumina sequencing library preparation Supplemental File 5. Schematic of fluorescence-activated cell sorting for BioPhy-Seq measurements Supplemental File 6. Plasmid map for recombinant expression of germline antibody (light chain) Supplemental File 7. Plasmid map for recombinant expression of germline antibody (heavy chain) Supplemental File 8. Plasmid map for recombinant expression of Omi32 antibody (light chain) Supplemental File 9. Plasmid map for recombinant expression of Omi32 antibody (heavy chain) Supplemental File 10. Plasmid map for recombinant expression of BA1 spike trimer Supplemental File 11. Plasmid map for recombinant expression of BA4 spike trimer Supplemental File 12. Supplemental Tables 1–4 (cryo-electron microscopy imaging conditions and refinement statistics) Supplemental File 13. Video of antibody preconfiguration and antigen binding [file media-1.zip › SI files/Supplemental_File_4.xlsx]

## Sheet: Omi-32 BCE1 Primers
Barcode Extraction - 1st PCR Forward Primer (anneals to landing pad genomic locus)
Name				Annealing to genomic	Final sequence (5'-->3')	length
LP_genomic_Omi32F				gagaacgtatgtcgaggtaggc	gagaacgtatgtcgaggtaggc	22
Barcode Extraction - 1st PCR Reverse Primers
Name	Overhang: Transposome sequence (Nextera Read 2 seq. primer anneal)	Molecular BC	row (in-line index)	Annealing to genomic	Final sequence (5'-->3')	length
row_1_OmiI32R	gtctcgtgggctcggagatgtgtataagagacag	(N:25252525)(N)(N)(N)(N)(N)(N)(N)	TACCTGA	tgatcagttatctagatccggtgga	gtctcgtgggctcggagatgtgtataagagacag(N:25252525)(N)(N)(N)(N)(N)(N)(N)TACCTGAtgatcagttatctagatccggtgga	74
row_2_OmiI32R	gtctcgtgggctcggagatgtgtataagagacag	(N:25252525)(N)(N)(N)(N)(N)(N)(N)	AGAACCAT	tgatcagttatctagatccggtgga	gtctcgtgggctcggagatgtgtataagagacag(N:25252525)(N)(N)(N)(N)(N)(N)(N)AGAACCATtgatcagttatctagatccggtgga	75
row_3_OmiI32R	gtctcgtgggctcggagatgtgtataagagacag	(N:25252525)(N)(N)(N)(N)(N)(N)(N)	ACCGTTGAC	tgatcagttatctagatccggtgga	gtctcgtgggctcggagatgtgtataagagacag(N:25252525)(N)(N)(N)(N)(N)(N)(N)ACCGTTGACtgatcagttatctagatccggtgga	76
row_4_OmiI32R	gtctcgtgggctcggagatgtgtataagagacag	(N:25252525)(N)(N)(N)(N)(N)(N)(N)	GCAAGCTGTT	tgatcagttatctagatccggtgga	gtctcgtgggctcggagatgtgtataagagacag(N:25252525)(N)(N)(N)(N)(N)(N)(N)GCAAGCTGTTtgatcagttatctagatccggtgga	77
row_5_OmiI32R	gtctcgtgggctcggagatgtgtataagagacag	(N:25252525)(N)(N)(N)(N)(N)(N)(N)	TCGGTGGTACG	tgatcagttatctagatccggtgga	gtctcgtgggctcggagatgtgtataagagacag(N:25252525)(N)(N)(N)(N)(N)(N)(N)TCGGTGGTACGtgatcagttatctagatccggtgga	78
row_6_OmiI32R	gtctcgtgggctcggagatgtgtataagagacag	(N:25252525)(N)(N)(N)(N)(N)(N)(N)	GTTCAACCGATT	tgatcagttatctagatccggtgga	gtctcgtgggctcggagatgtgtataagagacag(N:25252525)(N)(N)(N)(N)(N)(N)(N)GTTCAACCGATTtgatcagttatctagatccggtgga	79
row_7_OmiI32R	gtctcgtgggctcggagatgtgtataagagacag	(N:25252525)(N)(N)(N)(N)(N)(N)(N)	CTGTCAG	tgatcagttatctagatccggtgga	gtctcgtgggctcggagatgtgtataagagacag(N:25252525)(N)(N)(N)(N)(N)(N)(N)CTGTCAGtgatcagttatctagatccggtgga	74
row_8_OmiI32R	gtctcgtgggctcggagatgtgtataagagacag	(N:25252525)(N)(N)(N)(N)(N)(N)(N)	CGTAAGCA	tgatcagttatctagatccggtgga	gtctcgtgggctcggagatgtgtataagagacag(N:25252525)(N)(N)(N)(N)(N)(N)(N)CGTAAGCAtgatcagttatctagatccggtgga	75
row_9_OmiI32R	gtctcgtgggctcggagatgtgtataagagacag	(N:25252525)(N)(N)(N)(N)(N)(N)(N)	TGCTACAGC	tgatcagttatctagatccggtgga	gtctcgtgggctcggagatgtgtataagagacag(N:25252525)(N)(N)(N)(N)(N)(N)(N)TGCTACAGCtgatcagttatctagatccggtgga	76
row_10_OmiI32R	gtctcgtgggctcggagatgtgtataagagacag	(N:25252525)(N)(N)(N)(N)(N)(N)(N)	AATGGATCTG	tgatcagttatctagatccggtgga	gtctcgtgggctcggagatgtgtataagagacag(N:25252525)(N)(N)(N)(N)(N)(N)(N)AATGGATCTGtgatcagttatctagatccggtgga	77
row_11_OmiI32R	gtctcgtgggctcggagatgtgtataagagacag	(N:25252525)(N)(N)(N)(N)(N)(N)(N)	GAATGTCGATC	tgatcagttatctagatccggtgga	gtctcgtgggctcggagatgtgtataagagacag(N:25252525)(N)(N)(N)(N)(N)(N)(N)GAATGTCGATCtgatcagttatctagatccggtgga	78
row_12_OmiI32R	gtctcgtgggctcggagatgtgtataagagacag	(N:25252525)(N)(N)(N)(N)(N)(N)(N)	ATCCAGTTGCAA	tgatcagttatctagatccggtgga	gtctcgtgggctcggagatgtgtataagagacag(N:25252525)(N)(N)(N)(N)(N)(N)(N)ATCCAGTTGCAAtgatcagttatctagatccggtgga	79
Barcode Extraction Primers for 2nd PCR
Barcode Extraction - 2nd PCR Forward Primers
Name	P5 adapter	illumina index (i5)	Nextera Seq 1 anneal	column (in-line index)	Annealing to genomic	Final sequence (5'-->3')	length
S501_col_1_Omi32F	aatgatacggcgaccaccgagatctacac	TAGATCGC	tcgtcggcagcgtcagatgtgtataagagacag	TTGATCG	cagaaattgatttccgaagaagacc	aatgatacggcgaccaccgagatctacacTAGATCGCtcgtcggcagcgtcagatgtgtataagagacagTTGATCGcagaaattgatttccgaagaagacc	102
S502_col_2_Omi32F	aatgatacggcgaccaccgagatctacac	CTCTCTAT	tcgtcggcagcgtcagatgtgtataagagacag	CATTCTCGAG	cagaaattgatttccgaagaagacc	aatgatacggcgaccaccgagatctacacCTCTCTATtcgtcggcagcgtcagatgtgtataagagacagCATTCTCGAGcagaaattgatttccgaagaagacc	105
S503_col_3_Omi32F	aatgatacggcgaccaccgagatctacac	TATCCTCT	tcgtcggcagcgtcagatgtgtataagagacag	CCTTAGTACTA	cagaaattgatttccgaagaagacc	aatgatacggcgaccaccgagatctacacTATCCTCTtcgtcggcagcgtcagatgtgtataagagacagCCTTAGTACTAcagaaattgatttccgaagaagacc	106
S504_col_4_Omi32F	aatgatacggcgaccaccgagatctacac	AGAGTAGA	tcgtcggcagcgtcagatgtgtataagagacag	AGTGGAATACCT	cagaaattgatttccgaagaagacc	aatgatacggcgaccaccgagatctacacAGAGTAGAtcgtcggcagcgtcagatgtgtataagagacagAGTGGAATACCTcagaaattgatttccgaagaagacc	107
S505_col_5_Omi32F	aatgatacggcgaccaccgagatctacac	GTAAGGAG	tcgtcggcagcgtcagatgtgtataagagacag	GGTATCA	cagaaattgatttccgaagaagacc	aatgatacggcgaccaccgagatctacacGTAAGGAGtcgtcggcagcgtcagatgtgtataagagacagGGTATCAcagaaattgatttccgaagaagacc	102
S506_col_6_Omi32F	aatgatacggcgaccaccgagatctacac	ACTGCATA	tcgtcggcagcgtcagatgtgtataagagacag	GATGTCCT	cagaaattgatttccgaagaagacc	aatgatacggcgaccaccgagatctacacACTGCATAtcgtcggcagcgtcagatgtgtataagagacagGATGTCCTcagaaattgatttccgaagaagacc	103
S507_col_7_Omi32F	aatgatacggcgaccaccgagatctacac	AAGGAGTA	tcgtcggcagcgtcagatgtgtataagagacag	CTCATCCAG	cagaaattgatttccgaagaagacc	aatgatacggcgaccaccgagatctacacAAGGAGTAtcgtcggcagcgtcagatgtgtataagagacagCTCATCCAGcagaaattgatttccgaagaagacc	104
S508_col_8_Omi32F	aatgatacggcgaccaccgagatctacac	CTAAGCCT	tcgtcggcagcgtcagatgtgtataagagacag	GACGGAACTC	cagaaattgatttccgaagaagacc	aatgatacggcgaccaccgagatctacacCTAAGCCTtcgtcggcagcgtcagatgtgtataagagacagGACGGAACTCcagaaattgatttccgaagaagacc	105
S509_col_9_Omi32F	aatgatacggcgaccaccgagatctacac	GGCTACTC	tcgtcggcagcgtcagatgtgtataagagacag	ATCGCAGGCAT	cagaaattgatttccgaagaagacc	aatgatacggcgaccaccgagatctacacGGCTACTCtcgtcggcagcgtcagatgtgtataagagacagATCGCAGGCATcagaaattgatttccgaagaagacc	106
S510_col_10_Omi32F	aatgatacggcgaccaccgagatctacac	CCTCAGAC	tcgtcggcagcgtcagatgtgtataagagacag	TCACGACTAGTA	cagaaattgatttccgaagaagacc	aatgatacggcgaccaccgagatctacacCCTCAGACtcgtcggcagcgtcagatgtgtataagagacagTCACGACTAGTAcagaaattgatttccgaagaagacc	107
S511_col_11_Omi32F	aatgatacggcgaccaccgagatctacac	TCCTTACG	tcgtcggcagcgtcagatgtgtataagagacag	TGACATG	cagaaattgatttccgaagaagacc	aatgatacggcgaccaccgagatctacacTCCTTACGtcgtcggcagcgtcagatgtgtataagagacagTGACATGcagaaattgatttccgaagaagacc	102
S512_col_12_Omi32F	aatgatacggcgaccaccgagatctacac	ACGCGTGG	tcgtcggcagcgtcagatgtgtataagagacag	ACGTATTC	cagaaattgatttccgaagaagacc	aatgatacggcgaccaccgagatctacacACGCGTGGtcgtcggcagcgtcagatgtgtataagagacagACGTATTCcagaaattgatttccgaagaagacc	103
Barcode Extraction - 2nd PCR Reverse Primers
Name	P7 adapter	Illumina index (i7)			Annealing to transposome	Final sequence (5'-->3')	length
N701_Omi32R	caagcagaagacggcatacgagat	TCGCCTTA			gtctcgtgggctcgg	caagcagaagacggcatacgagatTCGCCTTAgtctcgtgggctcgg	47
N702_Omi32R	caagcagaagacggcatacgagat	CTAGTACG			gtctcgtgggctcgg	caagcagaagacggcatacgagatCTAGTACGgtctcgtgggctcgg	47
N703_Omi32R	caagcagaagacggcatacgagat	TTCTGCCT			gtctcgtgggctcgg	caagcagaagacggcatacgagatTTCTGCCTgtctcgtgggctcgg	47
N704_Omi32R	caagcagaagacggcatacgagat	GCTCAGGA			gtctcgtgggctcgg	caagcagaagacggcatacgagatGCTCAGGAgtctcgtgggctcgg	47
N705_Omi32R	caagcagaagacggcatacgagat	AGGAGTCC			gtctcgtgggctcgg	caagcagaagacggcatacgagatAGGAGTCCgtctcgtgggctcgg	47
N706_Omi32R	caagcagaagacggcatacgagat	CATGCCTA			gtctcgtgggctcgg	caagcagaagacggcatacgagatCATGCCTAgtctcgtgggctcgg	47
N707_Omi32R	caagcagaagacggcatacgagat	GTAGAGAG			gtctcgtgggctcgg	caagcagaagacggcatacgagatGTAGAGAGgtctcgtgggctcgg	47
N708_Omi32R	caagcagaagacggcatacgagat	CCTCTCTG			gtctcgtgggctcgg	caagcagaagacggcatacgagatCCTCTCTGgtctcgtgggctcgg	47
N709_Omi32R	caagcagaagacggcatacgagat	AGCGTAGC			gtctcgtgggctcgg	caagcagaagacggcatacgagatAGCGTAGCgtctcgtgggctcgg	47
N710_Omi32R	caagcagaagacggcatacgagat	CAGCCTCG			gtctcgtgggctcgg	caagcagaagacggcatacgagatCAGCCTCGgtctcgtgggctcgg	47
N711_Omi32R	caagcagaagacggcatacgagat	TGCCTCTT			gtctcgtgggctcgg	caagcagaagacggcatacgagatTGCCTCTTgtctcgtgggctcgg	47
N712_Omi32R	caagcagaagacggcatacgagat	TCCTCTAC			gtctcgtgggctcgg	caagcagaagacggcatacgagatTCCTCTACgtctcgtgggctcgg	47

## Sheet: Omi-32 BCE2 Primers
							length
Barcode Extraction - 2nd PCR Forward Primers	P5/P7 adapter	illumina index (i5/i7)	Nextera Seq 1 anneal	column (in-line index)	Annealing to genomic (forward) or transposome (reverse)	Final
S501_col_1_Omi32F	aatgatacggcgaccaccgagatctacac	TAGATCGC	tcgtcggcagcgtcagatgtgtataagagacag	TTGATCG	cagaaattgatttccgaagaagacc	aatgatacggcgaccaccgagatctacacTAGATCGCtcgtcggcagcgtcagatgtgtataagagacagTTGATCGcagaaattgatttccgaagaagacc	102
S502_col_2_Omi32F	aatgatacggcgaccaccgagatctacac	CTCTCTAT	tcgtcggcagcgtcagatgtgtataagagacag	CATTCTCGAG	cagaaattgatttccgaagaagacc	aatgatacggcgaccaccgagatctacacCTCTCTATtcgtcggcagcgtcagatgtgtataagagacagCATTCTCGAGcagaaattgatttccgaagaagacc	105
S503_col_3_Omi32F	aatgatacggcgaccaccgagatctacac	TATCCTCT	tcgtcggcagcgtcagatgtgtataagagacag	CCTTAGTACTA	cagaaattgatttccgaagaagacc	aatgatacggcgaccaccgagatctacacTATCCTCTtcgtcggcagcgtcagatgtgtataagagacagCCTTAGTACTAcagaaattgatttccgaagaagacc	106
S504_col_4_Omi32F	aatgatacggcgaccaccgagatctacac	AGAGTAGA	tcgtcggcagcgtcagatgtgtataagagacag	AGTGGAATACCT	cagaaattgatttccgaagaagacc	aatgatacggcgaccaccgagatctacacAGAGTAGAtcgtcggcagcgtcagatgtgtataagagacagAGTGGAATACCTcagaaattgatttccgaagaagacc	107
S505_col_5_Omi32F	aatgatacggcgaccaccgagatctacac	GTAAGGAG	tcgtcggcagcgtcagatgtgtataagagacag	GGTATCA	cagaaattgatttccgaagaagacc	aatgatacggcgaccaccgagatctacacGTAAGGAGtcgtcggcagcgtcagatgtgtataagagacagGGTATCAcagaaattgatttccgaagaagacc	102
S506_col_6_Omi32F	aatgatacggcgaccaccgagatctacac	ACTGCATA	tcgtcggcagcgtcagatgtgtataagagacag	GATGTCCT	cagaaattgatttccgaagaagacc	aatgatacggcgaccaccgagatctacacACTGCATAtcgtcggcagcgtcagatgtgtataagagacagGATGTCCTcagaaattgatttccgaagaagacc	103
S507_col_7_Omi32F	aatgatacggcgaccaccgagatctacac	AAGGAGTA	tcgtcggcagcgtcagatgtgtataagagacag	CTCATCCAG	cagaaattgatttccgaagaagacc	aatgatacggcgaccaccgagatctacacAAGGAGTAtcgtcggcagcgtcagatgtgtataagagacagCTCATCCAGcagaaattgatttccgaagaagacc	104
S508_col_8_Omi32F	aatgatacggcgaccaccgagatctacac	CTAAGCCT	tcgtcggcagcgtcagatgtgtataagagacag	GACGGAACTC	cagaaattgatttccgaagaagacc	aatgatacggcgaccaccgagatctacacCTAAGCCTtcgtcggcagcgtcagatgtgtataagagacagGACGGAACTCcagaaattgatttccgaagaagacc	105
S509_col_9_Omi32F	aatgatacggcgaccaccgagatctacac	GGCTACTC	tcgtcggcagcgtcagatgtgtataagagacag	ATCGCAGGCAT	cagaaattgatttccgaagaagacc	aatgatacggcgaccaccgagatctacacGGCTACTCtcgtcggcagcgtcagatgtgtataagagacagATCGCAGGCATcagaaattgatttccgaagaagacc	106
S510_col_10_Omi32F	aatgatacggcgaccaccgagatctacac	CCTCAGAC	tcgtcggcagcgtcagatgtgtataagagacag	TCACGACTAGTA	cagaaattgatttccgaagaagacc	aatgatacggcgaccaccgagatctacacCCTCAGACtcgtcggcagcgtcagatgtgtataagagacagTCACGACTAGTAcagaaattgatttccgaagaagacc	107
S511_col_11_Omi32F	aatgatacggcgaccaccgagatctacac	TCCTTACG	tcgtcggcagcgtcagatgtgtataagagacag	TGACATG	cagaaattgatttccgaagaagacc	aatgatacggcgaccaccgagatctacacTCCTTACGtcgtcggcagcgtcagatgtgtataagagacagTGACATGcagaaattgatttccgaagaagacc	102
S512_col_12_Omi32F	aatgatacggcgaccaccgagatctacac	ACGCGTGG	tcgtcggcagcgtcagatgtgtataagagacag	ACGTATTC	cagaaattgatttccgaagaagacc	aatgatacggcgaccaccgagatctacacACGCGTGGtcgtcggcagcgtcagatgtgtataagagacagACGTATTCcagaaattgatttccgaagaagacc	103
Barcode Extraction - 2nd PCR Reverse Primers
N701_Omi32R	caagcagaagacggcatacgagat	TCGCCTTA			gtctcgtgggctcgg	caagcagaagacggcatacgagatTCGCCTTAgtctcgtgggctcgg	47
N702_Omi32R	caagcagaagacggcatacgagat	CTAGTACG			gtctcgtgggctcgg	caagcagaagacggcatacgagatCTAGTACGgtctcgtgggctcgg	47
N703_Omi32R	caagcagaagacggcatacgagat	TTCTGCCT			gtctcgtgggctcgg	caagcagaagacggcatacgagatTTCTGCCTgtctcgtgggctcgg	47
N704_Omi32R	caagcagaagacggcatacgagat	GCTCAGGA			gtctcgtgggctcgg	caagcagaagacggcatacgagatGCTCAGGAgtctcgtgggctcgg	47
N705_Omi32R	caagcagaagacggcatacgagat	AGGAGTCC			gtctcgtgggctcgg	caagcagaagacggcatacgagatAGGAGTCCgtctcgtgggctcgg	47
N706_Omi32R	caagcagaagacggcatacgagat	CATGCCTA			gtctcgtgggctcgg	caagcagaagacggcatacgagatCATGCCTAgtctcgtgggctcgg	47
N707_Omi32R	caagcagaagacggcatacgagat	GTAGAGAG			gtctcgtgggctcgg	caagcagaagacggcatacgagatGTAGAGAGgtctcgtgggctcgg	47
N708_Omi32R	caagcagaagacggcatacgagat	CCTCTCTG			gtctcgtgggctcgg	caagcagaagacggcatacgagatCCTCTCTGgtctcgtgggctcgg	47
N709_Omi32R	caagcagaagacggcatacgagat	AGCGTAGC			gtctcgtgggctcgg	caagcagaagacggcatacgagatAGCGTAGCgtctcgtgggctcgg	47
N710_Omi32R	caagcagaagacggcatacgagat	CAGCCTCG			gtctcgtgggctcgg	caagcagaagacggcatacgagatCAGCCTCGgtctcgtgggctcgg	47
N711_Omi32R	caagcagaagacggcatacgagat	TGCCTCTT			gtctcgtgggctcgg	caagcagaagacggcatacgagatTGCCTCTTgtctcgtgggctcgg	47
N712_Omi32R	caagcagaagacggcatacgagat	TCCTCTAC			gtctcgtgggctcgg	caagcagaagacggcatacgagatTCCTCTACgtctcgtgggctcgg	47
